# Supplementary material for: Changes in the cervicovaginal microbiota composition of HPV16‐infected patients after clinical treatment
Source: Cancer Med. 2022 May 15;11(24):5037–49. doi: 10.1002/cam4.4801 (PMC9761074; doi:10.1002/cam4.4801)
Supplement: Supplementary file 1 — Appendix S1: Supporting Information [file CAM4-11-5037-s001.zip]

Archive with 2 entries (2 files):
- CAM4_4801_Supplementary Figures.docx
- CAM4_4801_Supplementary Tables.xlsx
